# Supplementary material for: Influence of Ultrasonic and Chemical Pretreatments on Quality Attributes of Dried Pepper (Capsicum annuum)
Source: Foods. 2023 Jun 23;12(13):2468. doi: 10.3390/foods12132468 (PMC10340434; doi:10.3390/foods12132468)
Supplement: Supplementary file 1 [file foods-12-02468-s001.zip]

Archive with 1 entries (1 files):
- foods-2431217-supplementary.pdf
